# Supplementary material for: Enrichment of Aerobic and Anaerobic Hydrocarbon-Degrading Bacteria from Multicontaminated Marine Sediment in Mar Piccolo Site (Taranto, Italy)
Source: Microorganisms. 2023 Nov 16;11(11):2782. doi: 10.3390/microorganisms11112782 (PMC10673493; doi:10.3390/microorganisms11112782)
Supplement: Supplementary file 1 [file microorganisms-11-02782-s001.zip]

Archive with 1 entries (1 files):
- microorganisms-2671472-supplementary.pdf
